# Supplementary material for: Alkali-Treated Titanium Coated with a Polyurethane, Magnesium and Hydroxyapatite Composite for Bone Tissue Engineering
Source: Nanomaterials (Basel). 2021 Apr 27;11(5):1129. doi: 10.3390/nano11051129 (PMC8145718; doi:10.3390/nano11051129)
Supplement: Supplementary file 1 [file nanomaterials-11-01129-s001.zip]

Archive with 1 entries (1 files):
- nanomaterials-1163231-supplementary-for conversion.pdf
